# Supplementary material for: Predicting the final metabolic profile based on the succession-related microbiota during spontaneous fermentation of the starter for Chinese liquor making
Source: mSystems. 2024 Jan 11;9(2):e00586-23. doi: 10.1128/msystems.00586-23 (PMC10878095; doi:10.1128/msystems.00586-23)
Supplement: Tables S1 to S4 — Microbial and metabolic matrices for training models. [file msystems.00586-23-s0002.xlsx]

## Sheet: Supplementary Table 1
Supplementary Table 1 | Table S1 MelonnPan Trained Metabolites.
ID	Gamma-terpinene	Aspartame	Abscisic acid glucose ester	Menthyl pyrrolidone carboxylate	Ecgonine methyl ester	Deoxycorticosterone acetate	Formylanthranilic acid	Androsterone glucuronide	trans-trans-Muconic acid	Methyl hexadecanoic acid	13-L-Hydroperoxylinoleic acid	Icosatrienoic acid	Alpha-Linolenic acid	Arachidic acid	2-Isopropylmalic acid	Gamma-Linolenic acid	Hexadecanedioate	10-Nitrolinoleic acid	(R)-3-Hydroxybutyric acid	Hydroxypropionic acid	5-Methoxyindoleacetate	Indolebutyric acid	Mycophenolate	Oxoadipic acid	Porphobilinogen	Shikimic acid	Glyceric acid	Kojic acid	3-Hydroxypicolinic acid	Deoxycholic acid	Glycocholic acid	(+)-7-Isojasmonic acid	Traumatic Acid	13(S)-HpOTrE	Guanidinosuccinic acid	Cellobionate	Acetoacetic acid	(2R,4S)-2,4-Diaminopentanoate	N-Succinyl-L,L-2,6-diaminopimelate	Prephenate	(S)-2,3,4,5-tetrahydropyridine-2-carboxylate	Aminomalonic acid	Biotin	Pyridoxine	Riboflavin	Dethiobiotin	L-Arabinose	Ribitol	Sorbitol
M10_1	0.000491496	0.0116934	6.96171e-05	0.000245346	0.000476974	2.42864e-05	0.000742131	9.74893e-05	0.000979757	7.70714e-05	0.00586439	0.000369669	0.00133652	0.000706529	6.94703e-05	0.000507677	0.000107208	0.000571684	0.000672171	0.000815801	0.0005871	0.000123139	0.00254495	2.52581e-05	0.0104103	0.00146858	7.67736e-05	0.000218602	0.000348376	1.4258e-05	0.000105656	0.000435332	0.000150066	0.00107663	0.000296241	0.000178901	0.000204502	8.51111e-05	0.000200549	0.000687525	0.00406216	0.000201907	0.00781857	0.00121703	0.00319379	0.00121309	0.000172924	0.000523826	0.000441807
M10_2	0.00073359	0.0116934	5.00967e-05	0.000187779	0.00048234	2.42864e-05	0.000570438	0.000105258	0.00129003	5.74533e-05	0.00372613	0.000281954	0.00137127	0.000444328	9.24146e-05	0.000343053	0.000113623	0.000449611	0.00094303	0.000815801	0.000565875	0.000245705	0.000979954	2.24812e-05	0.00677409	0.00108865	7.08389e-05	0.000225482	0.000270317	2.67753e-05	5.41092e-05	0.000430928	0.000100344	0.00107663	0.000263664	0.000218146	0.000367234	7.37445e-05	0.000197362	0.00088845	0.00353581	0.000201907	0.00652488	0.00118256	0.00231049	0.00107975	0.000197612	0.000416815	0.000550171
M10_3	0.00100763	0.0116934	4.93205e-05	0.000271127	0.000591487	2.42864e-05	0.000716212	8.94702e-05	0.00104799	6.94873e-05	0.00629705	0.000346494	0.0012029	0.000701934	0.000101217	0.000567729	8.51952e-05	0.000571343	0.000576166	0.000815801	0.000800775	0.000133726	0.00132408	3.08831e-05	0.0105647	0.00230225	0.000137007	0.000219885	0.000392367	1.17438e-05	0.000109808	0.00045913	0.000189328	0.00107663	0.00028758	1.25981e-05	0.000167328	8.89648e-05	4.53762e-05	0.000578647	0.00304873	0.000201907	0.00834851	0.00128553	0.00290971	0.00157124	0.000168101	0.000602824	0.000367158
M21_1	0.000669006	0.0116934	3.43411e-05	0.000166086	0.000580247	2.42864e-05	0.000573664	0.000100912	0.000268158	0.000154164	0.00401024	0.000285157	0.00141824	0.000425839	6.90422e-05	0.000331271	0.00012745	0.00044608	0.00107528	0.000815801	0.000759826	0.000263225	0.00100762	2.82303e-05	0.00704188	0.000785505	0.000135037	0.000234575	0.000293939	3.22366e-05	8.97182e-05	0.000461955	0.000159888	0.00107663	0.000269542	3.54362e-05	0.000210947	7.8166e-05	0.000122121	0.000694841	0.00260637	0.000201907	0.00653595	0.00127294	0.00437851	0.000905249	0.000153813	0.000510319	0.00063727
M21_2	0.000435213	0.0116934	3.82038e-05	0.000126942	0.000528435	2.42864e-05	0.000460111	0.000103623	0.00081032	0.0001527	0.00278055	0.000248302	0.00130624	0.000306319	6.87093e-05	0.000183241	0.00011846	0.00045292	0.00123171	0.000815801	0.000690942	0.00041153	0.000635286	2.91434e-05	0.00484374	0.000412455	0.00014387	0.000231418	0.000238554	4.18517e-05	8.46121e-05	0.000455517	0.000160215	0.00107663	0.000276456	0.000213859	0.000214728	7.81295e-05	0.000190884	0.000799453	0.00268553	0.000201907	0.00615219	0.00135928	0.00410514	0.000789985	0.000145235	0.0003941	0.000630999
M21_3	0.000369153	0.0116934	4.90428e-05	0.000188117	0.000372723	2.42864e-05	0.000509893	0.000107251	0.000921848	6.25001e-05	0.00389712	0.000286807	0.00141725	0.00047491	8.4103e-05	0.000342179	0.00011009	0.000378842	0.000852874	0.000815801	0.00056395	0.000238149	0.000794812	1.94304e-05	0.00727759	0.000313794	8.53358e-05	0.000240328	0.000296484	2.25581e-05	6.28232e-05	0.000402013	0.000119248	0.00107663	0.000255784	0.000337769	0.000265828	7.45916e-05	0.000292459	0.000779063	0.00365454	0.000201907	0.00659514	0.00124273	0.00265093	0.00109601	0.000158669	0.000484836	0.00052368
M29_1	0.000408222	0.0116934	4.55674e-05	0.00014503	0.000366932	2.42864e-05	0.000618032	0.000109959	0.000738809	7.5418e-05	0.00233201	0.000224533	0.00139232	0.000254137	7.74657e-05	0.000218891	9.10484e-05	0.00042108	0.000980088	0.000815801	0.000598989	0.000408328	0.000752803	1.85254e-05	0.00428976	0.000899482	8.71161e-05	0.000217322	0.000220406	3.13066e-05	6.12097e-05	0.000475206	0.000109813	0.00107663	0.000251174	0.000501697	0.000278121	6.91815e-05	0.000188925	0.000753744	0.00337375	0.000201907	0.00567843	0.00113604	0.00276096	0.00126562	0.00019135	0.000393962	0.000543948
M29_2	0.000273032	0.0116934	4.3438e-05	0.000155986	0.00032606	2.42864e-05	0.000480036	9.64168e-05	0.000432769	7.45216e-05	0.003714	0.000238497	0.00132253	0.000367788	8.06538e-05	0.000294027	9.47023e-05	0.000385877	0.000931784	0.000815801	0.000552204	0.000315394	0.000572622	1.83138e-05	0.00613397	0.00060912	0.000106951	0.000210206	0.000215174	2.82577e-05	4.94792e-05	0.000475389	0.000107415	0.00107663	0.000245161	0.00062496	0.000189652	6.71569e-05	0.000149868	0.000854957	0.00375798	0.000201907	0.0060283	0.00111686	0.00141936	0.00120365	0.000165392	0.000375786	0.000525232
M29_3	0.000267698	0.0116934	4.185e-05	0.000192361	0.000262446	2.42864e-05	0.000480997	9.08025e-05	0.000632682	4.50009e-05	0.00472568	0.000254587	0.00126823	0.000482583	9.10343e-05	0.00033655	8.72442e-05	0.000406724	0.000776903	0.000815801	0.000535474	0.000241592	0.000360966	1.70495e-05	0.00757251	0.000810394	0.000106976	0.000214699	0.000246117	2.10447e-05	5.17884e-05	0.000485926	0.000104955	0.00107663	0.000240785	0.000771433	0.000148831	6.81936e-05	0.000171471	0.000897528	0.00372017	0.000201907	0.00626283	0.0013215	0.000818788	0.00125071	0.00016233	0.000411469	0.000449624
M21+M29_1	0.000634451	0.0116934	4.73592e-05	0.000164037	0.000400181	2.42864e-05	0.000432893	9.97172e-05	0.00110385	7.73987e-05	0.00354393	0.000275308	0.00134813	0.000370951	7.74259e-05	0.000243193	9.65427e-05	0.000476647	0.00092722	0.000815801	0.0005403	0.000310226	0.000984703	2.75004e-05	0.00604408	0.000769479	8.64888e-05	0.000197904	0.000230587	2.7803e-05	6.24684e-05	0.000436026	0.000104097	0.00107663	0.000282839	0.000506919	0.000297032	7.6443e-05	0.000244459	0.00107491	0.00327404	0.000201907	0.00617244	0.00123392	0.00268539	0.00107201	0.000175169	0.000304892	0.00052351
M21+M29_2	0.000589234	0.0116934	4.12735e-05	0.000153067	0.00032878	2.42864e-05	0.000390817	9.85835e-05	0.000914745	0.000157276	0.00315892	0.000225676	0.0013093	0.000313182	6.93325e-05	0.00023977	8.91809e-05	0.000394776	0.000962773	0.000815801	0.000633035	0.000364141	0.000787111	2.41346e-05	0.00525724	0.000784937	9.19831e-05	0.000211828	0.000207455	3.05938e-05	4.22637e-05	0.000457226	0.000101306	0.00107663	0.000248442	0.000572515	0.000314836	6.76429e-05	0.000183913	0.0010035	0.00352186	0.000201907	0.00598344	0.00126196	0.00295697	0.00121012	0.00018396	0.000316893	0.000517366
M21+M29_3	0.000389778	0.0116934	4.85123e-05	0.000165738	0.000398898	2.42864e-05	0.000515556	0.000114935	0.000987797	0.000116545	0.00262	0.00026243	0.00137905	0.000351502	6.73729e-05	0.000180063	0.000104712	0.000407213	0.000941493	0.000815801	0.000597556	0.000319524	0.000776133	2.38606e-05	0.00507432	0.000487925	9.86693e-05	0.000213309	0.000228847	2.76424e-05	5.66268e-05	0.000447871	0.000100088	0.00107663	0.000261757	0.000713119	0.000314233	7.0212e-05	0.000267065	0.00113711	0.00332048	0.000201907	0.00554694	0.00120026	0.00315233	0.000920464	0.000201695	0.00035947	0.000535001
M10+M21_1	0.000484489	0.0116934	5.49884e-05	0.000221949	0.000441261	2.42864e-05	0.00058006	0.000102199	0.000743276	9.65338e-05	0.00421253	0.000295068	0.00124972	0.00051963	8.68514e-05	0.000392848	8.29717e-05	0.000449332	0.000659002	0.000815801	0.000638619	0.000219791	0.00115095	2.62139e-05	0.00753498	0.000949798	0.000116541	0.000221191	0.000282359	1.57051e-05	7.46962e-05	0.000402524	0.000141921	0.00107663	0.000267527	0.000477247	0.000259867	7.52883e-05	0.000133817	0.000835863	0.00394668	0.000201907	0.00705148	0.00108263	0.00208858	0.00148758	0.000186276	0.000459046	0.000390656
M10+M21_2	0.000320114	0.0116934	6.30487e-05	0.000232805	0.000427565	2.42864e-05	0.000560784	9.53502e-05	0.000250333	0.000169025	0.00513939	0.000319512	0.00126729	0.000590752	6.97423e-05	0.000343932	9.28796e-05	0.00045053	0.000694986	0.000815801	0.00070763	0.00017149	0.00119462	2.74545e-05	0.00878318	0.00127435	9.97608e-05	0.000216028	0.000265904	1.65004e-05	6.67302e-05	0.000402684	0.000135242	0.00107663	0.000279338	0.000302908	0.000162205	7.58841e-05	0.000136669	0.000791976	0.00452504	0.000201907	0.00691003	0.00116238	0.00186688	0.00113212	0.000194263	0.000427916	0.000422281
M10+M21_3	0.000654993	0.0116934	5.45628e-05	0.000201828	0.000414624	2.42864e-05	0.000539537	9.42742e-05	0.000533693	0.000108109	0.00418523	0.000269239	0.00127426	0.000440844	8.24549e-05	0.000315719	0.000100389	0.000521321	0.000922686	0.000815801	0.000625166	0.000251238	0.00092939	2.62494e-05	0.0068171	0.00219247	9.49841e-05	0.000229085	0.00024914	2.71314e-05	6.6049e-05	0.000422745	0.000117772	0.00107663	0.000265578	0.000583745	0.000248694	7.40345e-05	0.000159658	0.00113533	0.00377667	0.000201907	0.00630307	0.00120869	0.00141426	0.00110618	0.00020725	0.000410502	0.000512624
M10+M29_1	0.000667141	0.0116934	4.59451e-05	0.000240518	0.000556447	2.42864e-05	0.000659954	8.37639e-05	0.00024249	0.000147231	0.00565269	0.000289755	0.00115582	0.00056894	7.12818e-05	0.000427066	8.04721e-05	0.00055129	0.000704265	0.000815801	0.000711473	0.000199348	0.00127109	3.07879e-05	0.00880834	0.00208832	0.000144776	0.000223959	0.000305461	1.81278e-05	0.000100326	0.000455447	0.000210303	0.00107663	0.000271663	0.000153633	0.00014161	8.10808e-05	4.09075e-05	0.00066122	0.00312907	0.000201907	0.00750434	0.00115041	0.00338674	0.00142712	0.000179538	0.000482429	0.000392817
M10+M29_2	0.000789632	0.0116934	3.69236e-05	0.000297375	0.000568225	2.42864e-05	0.000631486	7.95237e-05	0.00020932	0.000113643	0.00721386	0.000311466	0.00114912	0.000738899	7.1876e-05	0.000488175	7.36008e-05	0.000527292	0.000522483	0.000815801	0.00061614	0.000118057	0.00109798	2.97003e-05	0.0112478	0.00188366	0.000121586	0.00022254	0.000343168	1.03362e-05	9.32298e-05	0.000450965	0.000214589	0.00107663	0.00025785	0.000177237	0.000141416	7.95112e-05	4.22003e-05	0.00068579	0.00292748	0.000201907	0.00775758	0.00117292	0.00349881	0.00147605	0.000181726	0.0004703	0.000326137
M10+M29_3	0.000312699	0.0116934	3.00819e-05	0.00020221	0.000468184	2.42864e-05	0.000568883	8.79629e-05	0.000603867	7.71641e-05	0.00474936	0.00023789	0.0011939	0.000474323	7.07103e-05	0.000325037	7.75037e-05	0.000466292	0.000742334	0.000815801	0.000514492	0.000256112	0.000342277	2.23285e-05	0.00747346	0.00151736	0.000163083	0.000227162	0.000235845	2.03384e-05	6.4741e-05	0.000477651	0.000166155	0.00107663	0.000232983	0.000178738	0.000118358	6.67006e-05	7.47473e-05	0.000685593	0.00307906	0.000201907	0.00661689	0.001252	0.00256871	0.00135047	0.000170586	0.000405304	0.000408283
[truncated: 72 more columns]

## Sheet: Supplementary Table 2
Supplementary Table 2 | Table S2 MelonnPan Trained Weights.
ID	Gamma_terpinene	Gamma-terpinene	Aspartame	Abscisic acid glucose ester	Menthyl pyrrolidone carboxylate	Ecgonine methyl ester	Deoxycorticosterone acetate	Formylanthranilic acid	Androsterone glucuronide	trans-trans-Muconic acid	Methyl hexadecanoic acid	13-L-Hydroperoxylinoleic acid	Icosatrienoic acid	Alpha-Linolenic acid	Arachidic acid	2-Isopropylmalic acid	Gamma-Linolenic acid	Hexadecanedioate	10-Nitrolinoleic acid	(R)-3-Hydroxybutyric acid	Hydroxypropionic acid	5-Methoxyindoleacetate	Indolebutyric acid	Mycophenolate	Oxoadipic acid	Porphobilinogen	Shikimic acid	Glyceric acid	Kojic acid	3-Hydroxypicolinic acid	Deoxycholic acid	Glycocholic acid	(+)-7-Isojasmonic acid	Traumatic Acid	13(S)-HpOTrE	Guanidinosuccinic acid	Cellobionate	Acetoacetic acid	(2R,4S)-2,4-Diaminopentanoate	N-Succinyl-L,L-2,6-diaminopimelate	Prephenate	(S)-2,3,4,5-tetrahydropyridine-2-carboxylate	Aminomalonic acid	Biotin	Pyridoxine	Riboflavin	Dethiobiotin	L-Arabinose	Ribitol
Bacillus	-0.000523299	0	0	0	-2.92289e-05	0	-0.000584642	0	-0.00152719	0	0	0	0	0	0	0	0	-0.000620531	0	0	0	0	0	-5.64903e-05	0	-0.00360258	-0.000164155	0	0	0	-0.000236853	0	-3.08192e-05	0	0	0.00101447	0	0	0.000214513	0	0	0	-0.000159171	0	0	0	0	0	0
Kroppenstedtia	0.00152263	0	0	0.000176775	0	0	0.000129774	0	0	0.000288416	0	0	0	0	0	0	0	0	0	0	0.000736977	0	0	1.08967e-05	0	0	0	0	0.000597783	0	0.000330161	0	0.000410991	0	0	0	0	0.00012028	0	0	-0.00120228	0	0.000269955	0	0.00345624	0	0	0.000532656	0
Pediococcus	5.42336e-05	0	0	0	0	0	0	0	-0.00127054	0	0	0	0	0	0	0	0	0	0	0	-0.000144147	0	0.00196206	0	0	-0.00149801	-0.000546039	0	0	0	0	0	0	0	0	0	0	0	0	0	0	0	0	0	0	0	0	0	0
Streptomyces	-0.000590295	0	-0.0001523	0	0	0	-0.000358583	0	0	-9.6208e-05	0	-0.000447809	0	0	0	0	0	-0.000375276	0	0	-0.000379591	0	-0.00343553	-0.000136531	0	0	0	0	-2.48614e-05	0	-0.000355953	0	-2.14359e-05	0	-0.000491769	0	0	-9.56295e-05	0	0	0	0	-0.000342036	0	0	0	0	0	0
Pantoea	0.00027864	0	0	0	0	0	0.000353755	0	-0.000981225	0	0	0	0	0	0	0	0	0	0	0	0	0	0	0	0	0	0	0	0	0	0	0	0.000111924	0	0	0	0	0	-0.000487177	0	0	-1.52955e-18	0	-0.00100149	0	0	0	0	0
Thermoactinomyces	-0.000476105	0	0	0	0	0	0.000255101	0	0.0021386	-0.00126916	0	0	0	0	0	0	0	0.000211271	0	0	-0.00118129	0	0	-0.000100248	0	0	0	0	0	0	0	0	0	0	0	0	0	0	0.000498935	0	0	0	0	0	0	0	0	-0.000176656	0
Saccharopolyspora	-0.00054345	0	-0.000161911	0	-6.85251e-05	0	-0.000239265	0	0	0	0	0	0	0	0	0	0	-0.000372149	0	0	0	0	0	-0.000102889	0	-0.00267871	0	0	0	0	0	0	0	0	0	8.47802e-05	0	-0.000105398	0	0	0	0	-0.000223764	0	0	0	0	0	0
Acidovorax	4.54685e-05	0	0	5.01725e-05	0	0	5.19897e-05	0	-0.00193976	7.34814e-05	0	0	0	0	0	0	0	0	0	0	0	0	0	0	0	0	0	0.000362199	0	0	0	0	0.000107026	0	0	-8.54703e-06	0	0	0	0	0	0	0	0	0	0	0	0.000322464	0
Weissella	7.43527e-05	0	0	0	0	0	0	0	0	0	0	0	0	0	0	0	0	0	0	0	0	0	0	7.33621e-06	0	0	0	0	0	0	0	0	0	0	0	0	0.000276285	0	0	0	0	0	0	0	0	0	0	0	0
Acinetobacter	0.0012056	0	7.68837e-05	0.000326721	0.00141268	0	0.000690139	0	0	0	0	0	0	0	0	0	0	0.000621276	0	0	0	-0.000290833	0	8.42976e-05	0	0.00907199	0	0	0	0	0	0	0	0	0	-0.00121833	0	0	-0.000136936	0	0	0	0	0	0	0	0.000680507	0	0
Leuconostoc	0.000524173	0	0	0	0	0	0	0	0	0	0	0	0	0	0	0	0	0	0	0	0	0	0	0	0	-0.00273138	0	0	0	0	0	0	0	0	0	-0.00383401	0.000284914	0	-0.000736665	0	0	0	0	0	0.00243624	0	0	0	0
Sphingobacterium	1.60322e-05	0	0	7.51495e-05	9.70657e-05	0	0	0	0	5.08164e-05	0	0	0	0	0	0	0	0	0	0	0	0	0	5.29908e-05	0	0	0	0	0	0	0	-0.000424276	9.47778e-05	0	0	-0.000805616	0	0	0	0	0	0	0	0	0	0	0	0	0
Latilactobacillus	0.000953216	0	0	0	-0.000171644	0	-6.29756e-05	0	0	0	0	0	0	0	0	0	0	0	0	0	-0.000230387	0	0	0	0	0	0	0	0	0	0	0	-0.000110403	0	0	0.00432576	0.00119695	0	0.000757276	0	0	0	0	0	0	0	0	-0.00059113	0
Virgibacillus	0.000677254	0	0	0	0	0	-0.000953902	0	0.00219461	0.000273174	0	0	0	0	0	0	0	0	0	0	0	0	0	7.92312e-05	0	0	-8.1042e-05	0	0	0	-7.08476e-05	-0.000198647	-8.77753e-05	0	0	0	0	0	0.000303777	0.00159306	5.46503e-05	0	0	0	0	0	0	0	0
Thermoascus	0	0	-8.13236e-05	0	0	0	0	0	-0.00233188	0	0	0	0	0	0	0	0	0	0	0	0	0	0	7.66562e-05	0	0	0.000532086	0	0	0	4.42648e-05	0	6.75348e-05	0	0	0	0	0	0	0	0	0	0	0	0	0	0	0	0
Thermomyces	0.00177604	0	0	0.000520994	0	0	8.77356e-05	-0.0004552	-0.00425527	0	0.0063688	9.54286e-05	-0.000450327	0.00104084	6.8126e-05	0.00118156	0	0.000686836	0	0	0	-0.00101306	0	5.76089e-05	0.00544375	0.00779005	0	0	0.000243578	0	0	0	0.00031207	0	0	-9.99358e-05	-0.0011145	7.17687e-05	-0.00135427	0	0	0	0.00120506	0	-0.00444936	0	0	0	0
Aspergillus	-0.000230088	0	0	0	0.000745467	0	2.32029e-05	0	-0.00178774	0	0	0	0	0	0	0	0	0.000366648	0	0	0	0	0	0	0	0	0	0	0	0	0.000481167	0	0.000235771	0	0	0	0	0	0	0	0	0	0	0	0	0	0	0	0
Mucor	0.000643256	0	0	0	0	0	0.000312077	0	0	0	0	0	0	0	0	0.00152223	0	0	0	0	0.00018549	0	0.00490849	0	0	0	0	0	0.000161774	0	0.000197134	0	0.000121685	0	0	-0.000939081	0	0	-0.000722161	0	0	0	0.00086364	0	0	0.00185582	0	0.000959057	0
Pichia	0	0	0	5.61133e-05	0	0	0.000261775	0	0.00480371	0	0	0	-0.000470386	0.000437943	0	0.000152265	0	0.000172325	0	0	0	0	0	3.31989e-05	0	0	0	0	0	0	0	0	0.000153395	0	0	0	0	0	0	0	0	0	0.000758291	0	0	0	0	0	-0.000358348
Saccharomyces	2.3788e-05	0	0	0.000410612	-0.00148905	0	0.000198457	0	0.00107412	-0.000312049	0	0	-0.00020425	0	0	0	-0.00078654	0	-0.00222207	-2.73846e-18	0	0	-3.11481e-05	0	0	0.000600859	0	0	0	-0.000512273	0	0	0	0	0	0.00325393	-0.000336634	0	0	0	0	0	0.00011339	0	0	0.00269818	0	-4.47681e-05	-0.00146562
Debaryomyces	0.000161269	-6.09839e-18	0	0.00117719	0.00034013	-2.01754e-18	0.000740554	0	-4.02036e-05	0	0.00609135	0.000909052	0	0.00275422	0	0.00135695	0	0	-0.00242903	0	0.000224827	-0.00254395	0.00017018	3.50876e-05	0.00881242	0	0	0	0.00100938	-0.000743007	0.000332968	0	0.000219871	3.51648e-18	0	0	-0.000544505	7.00708e-05	-0.000259762	0	0	0	0.00170423	0	-0.000147805	0	0	0.000886647	-0.00106909
Penicillium	0	0	0	0	0.00156439	0	0.000129267	0	0.000583678	0	0.00023179	0	0	0	0	0	0	0	0	0	0	0	0	5.05878e-06	0.000659561	0	0	0	0.00022475	0	7.06346e-05	0	0.000428476	0	0	-0.00613161	0	5.48429e-05	-0.000509702	-0.00229596	0	0	0.00133054	0	0.00585102	0	0	0	0
Wickerhamomyces	0	0	0	0	0.000570296	0	0	0	0	0	0	0	-0.000259756	0	0	0	0	0	0	0	0	0	0	5.09262e-05	0	0	0.000493591	0	0	0	0	0	0.000190168	0	0	-0.00029493	0	0	-0.000832518	0	0	0	0.000187891	0	0	0	0	0	0
Millerozyma	-0.000275356	0	0.000217941	0	-0.00147516	0	0	0	-0.00157672	0	0	0	0	0	0	0	0	0	0	0	0	0	0	-7.41969e-05	0	0	-0.000143905	0	0	0	0	-0.0003129	-0.000139046	0	0	0.000444728	0	0	0.000389926	0	0.0037706	0	0	0	-0.00435697	0	0	0	0
Cladosporium	0.00166777	0	-0.000284586	0	0	0	-9.28604e-05	0	2.18226e-05	0	0	0	0	0	0	0	0	0	0	0	0	0	-0.00119293	7.97845e-05	0	0	0	0	0	0	0	0	7.90959e-05	0	0	-0.00284501	0	0	-0.000656813	0	0	0	0	0	0	0	0	0	0
Byssochlamys	0.000465152	0	0	0	-0.000192404	0	-1.92573e-05	0	0.00315922	-0.00122989	0	0	0	0	0.000635451	0	0	0	0	0	0	0	-0.00430511	-6.49982e-05	0	0.00293072	0	0	0	0	-0.000338253	0	-0.000486942	0	0	0	0	0	7.24221e-05	0	0	0	0	0	-0.00660035	0	0	0	0
Trichosporon	-0.000550484	0	0	0	0	0	0	0	0	0	0	0	0	0	0	0	0	0	0	0	-0.000455242	0	0	0	0	0	0	0	0	0	0	0	0	0	0	0	0	0	3.53069e-05	0	0	0	0	0	0	0	0	0	0
[truncated: 73 more columns]

## Sheet: Supplementary Table 3
Supplementary Table 3 | MelonnPan Training Summary
ID	Spearman	P.value	Q.value	Model.Size
Gamma-terpinene	0.907792	1.33317e-08	1.02487e-07	9
Aspartame	0.780519	2.9886e-05	6.44909e-05	6
Abscisic acid glucose ester	0.638961	0.00182072	0.00238244	2
Menthyl pyrrolidone carboxylate	0.824675	4.25658e-06	1.34246e-05	6
Ecgonine methyl ester	0.974026	1.02599e-13	3.15493e-12	14
Deoxycorticosterone acetate	0.636364	0.0019263	0.00244262	1
Formylanthranilic acid	0.894805	4.42501e-08	2.47398e-07	19
Androsterone glucuronide	0.723377	0.000210751	0.000336654	4
trans-trans-Muconic acid	0.569349	0.0070616	0.00775515	1
Methyl hexadecanoic acid	0.752192	8.39278e-05	0.000151811	3
13-L-Hydroperoxylinoleic acid	0.667532	0.00094571	0.00129247	1
Icosatrienoic acid	0.79818	1.45106e-05	3.71833e-05	12
Alpha-Linolenic acid	0.698701	0.000426087	0.000631429	3
Arachidic acid	0.567591	0.00728025	0.00792453	1
2-Isopropylmalic acid	0.735065	0.000147108	0.000247866	11
Gamma-Linolenic acid	0.504757	0.0196136	0.0202729	1
Hexadecanedioate	0.938961	2.99668e-10	3.0716e-09	14
10-Nitrolinoleic acid	0.775325	3.65111e-05	7.36207e-05	5
(R)-3-Hydroxybutyric acid	0.911688	8.98519e-09	7.89413e-08	23
Hydroxypropionic acid	0.977922	2.22432e-14	9.11972e-13	22
5-Methoxyindoleacetate	0.606549	0.00355545	0.00428745	1
Indolebutyric acid	0.783117	2.69849e-05	6.03481e-05	14
Mycophenolate	0.683117	0.00064229	0.000908066	2
Oxoadipic acid	0.801299	1.268e-05	3.39053e-05	2
Porphobilinogen	0.541921	0.0111608	0.0119372	1
Shikimic acid	0.749351	9.23964e-05	0.000164707	2
Glyceric acid	0.846004	1.35561e-06	5.21064e-06	22
Kojic acid	0.598701	0.00413734	0.0048466	7
3-Hydroxypicolinic acid	0.594805	0.00445441	0.00513851	1
Deoxycholic acid	0.954545	1.93633e-11	2.9771e-10	12
Glycocholic acid	0.663636	0.0010382	0.00140328	7
(+)-7-Isojasmonic acid	0.637662	0.00187288	0.00239963	8
Traumatic Acid	0.942857	1.62623e-10	1.81843e-09	19
13(S)-HpOTrE	0.841558	1.74427e-06	6.31014e-06	17
Guanidinosuccinic acid	0.573778	0.00653457	0.00724101	1
Cellobionate	0.776623	3.47455e-05	7.12283e-05	4
Acetoacetic acid	0.896104	3.95303e-08	2.31534e-07	23
(2R,4S)-2,4-Diaminopentanoate	0.718182	0.000245879	0.000378039	2
N-Succinyl-L,L-2,6-diaminopimelate	0.755844	7.40364e-05	0.000137977	6
Prephenate	0.944156	1.31388e-10	1.61607e-09	10
(S)-2,3,4,5-tetrahydropyridine-2-carboxylate	0.677922	0.000732532	0.00101238	1
Aminomalonic acid	0.606041	0.00359092	0.00428819	1
Biotin	0.729458	0.000175192	0.000291197	3
Pyridoxine	0.536422	0.0121793	0.0128039	1
Riboflavin	0.714286	0.000275422	0.000413132	2
Dethiobiotin	0.722078	0.000219101	0.000345505	3
L-Arabinose	0.745455	0.000105202	0.000182252	3
Ribitol	0.727273	0.000187322	0.000307208	3
Sorbitol	0.584605	0.00538134	0.00601732	3
Ribose 1,5-bisphosphate	0.520779	0.0154962	0.0161528	1
Erythritol	0.628571	0.00227442	0.00279754	1
Cytosine	0.694805	0.000473226	0.000684785	20
Amygdalin	0.875325	2.0545e-07	9.02514e-07	4
Acetyl-maltose	0.898701	3.14055e-08	1.93144e-07	12
D-Ribulose 5-phosphate	0.949351	5.30386e-11	7.2486e-10	10
4-Methylbenzaldehyde	0.594619	0.00447008	0.00513851	1
2-Furancarboxaldehyde	0.870413	2.90722e-07	1.23306e-06	8
Polygodial	0.901299	2.4795e-08	1.69432e-07	8
Antipyrine	0.890909	6.15386e-08	3.29098e-07	14
2',4'-Dihydroxyacetophenone	0.88961	6.85017e-08	3.51071e-07	8
Quercetin	0.793506	1.76853e-05	4.35059e-05	2
(2S)-Liquiritigenin	0.902597	2.19775e-08	1.59014e-07	7
Isorhamnetin	0.909091	1.17116e-08	9.60353e-08	10
Oxycodone	0.781818	2.84033e-05	6.23858e-05	10
Metronidazole	0.95974	6.23882e-12	1.27896e-10	14
Metaraminol	0.720779	0.000227734	0.000354573	2
Dimethylbenzimidazole	0.844156	1.50681e-06	5.61629e-06	3
5-Methoxytryptamine	0.772727	4.02774e-05	7.99051e-05	18
Histamine	0.801299	1.268e-05	3.39053e-05	20
4,5,6,7-Tetrahydroisoxazolo(5,4-c)pyridin-3-ol	0.715584	0.000265253	0.000402792	3
L-beta-Phenylalanine	0.779221	3.14356e-05	6.66651e-05	2
N-Butyryl-L-homoserine lactone	0.854545	8.16439e-07	3.3474e-06	3
Phenacetin	0.821046	5.09395e-06	1.56639e-05	14
2-Hydroxypyridine	0.650649	0.00140386	0.0018769	2
3-Methyloxindole	0.626563	0.00237227	0.002889	1
Clozapine	0.762338	5.89223e-05	0.000113241	3
Pirbuterol	0.761039	6.17102e-05	0.000116775	2
Norfloxacin	0.58961	0.00490835	0.00559006	1
Indole	0.838961	2.01397e-06	6.69509e-06	18
Neocnidilide	0.990909	5.10735e-18	6.28204e-16	14
D-Mannonate	0.887013	8.45481e-08	3.99978e-07	7
Xanthoxylin	0.838961	2.01397e-06	6.69509e-06	7
Acetaminophen	0.887013	8.45481e-08	3.99978e-07	8
Resveratrol	0.850649	1.03288e-06	4.09819e-06	10
Piceatannol	0.735065	0.000147108	0.000247866	3
Cytisine	0.633553	0.00204631	0.00255493	1
Abrine	0.979221	1.25679e-14	7.72923e-13	16
Gallic acid	0.931169	9.09817e-10	8.60827e-09	19
Gingerol	0.54026	0.0114609	0.0121525	1
4-Hydroxyestradiol	0.64026	0.00176979	0.00234069	2
delta-Tocotrienol	0.816883	6.22885e-06	1.82416e-05	3
4-Hydroxyphenyl acetate	0.683117	0.00064229	0.000908066	6
Verapamil	0.766234	5.1203e-05	9.99678e-05	3
5'-Deoxyadenosine	0.78961	2.07782e-05	4.82212e-05	12
3'-UMP	0.898701	3.14055e-08	1.93144e-07	22
Xanthosine	0.463636	0.0342653	0.0348317	1
Thymidine	0.814286	7.04401e-06	2.01491e-05	16
2'-Deoxyguanosine	0.812987	7.48548e-06	2.09253e-05	2
dTMP	0.603788	0.00375184	0.00443728	1
Paraxanthine	0.748052	9.65064e-05	0.000169576	5
7-Methyladenine	0.883117	1.14852e-07	5.23216e-07	8
Adenine	0.543566	0.0108701	0.0117282	1
Hypoxanthine	0.835065	2.48715e-06	8.0505e-06	3
6-Methyladenine	0.78961	2.07782e-05	4.82212e-05	3
Dihydrouracil	0.69516	0.000468762	0.000684785	1
Uracil	0.588312	0.00502764	0.00567339	2
Perillyl alcohol	0.789867	2.05611e-05	4.82212e-05	15
Sodium deoxycholate	0.8	1.34163e-05	3.51108e-05	6
L-Lysine	0.754141	7.85162e-05	0.000144142	3
1-Methylhistidine	0.467532	0.0325891	0.0334039	1
Acetylcysteine	0.679221	0.000709017	0.000991013	8
L-Serine	0.967532	8.33319e-13	2.04996e-11	23
O-Acetylserine	0.84026	1.87487e-06	6.58881e-06	7
Canavanine	0.776623	3.47455e-05	7.12283e-05	8
gamma-Glutamylalanine	0.959065	7.28833e-12	1.28066e-10	26
L-Arginine	0.794805	1.67477e-05	4.20401e-05	8
Formiminoglutamic acid	0.633323	0.0020564	0.00255493	1
L-Histidine trimethylbetaine	0.723377	0.000210751	0.000336654	7
L-Valine	0.818182	5.85315e-06	1.75595e-05	6
N-Acetylleucine	0.787918	2.22619e-05	5.07077e-05	15
8-Amino-7-oxononanoate	0.638255	0.00184894	0.00239389	1

## Sheet: Supplementary Table 4
Supplementary Table 4 | Significant differences in metabolites between inoculated groups
ID	Groups
	M10	M21	M29	M21+M29	M10+M21	M10+M29
(13E)-11a-Hydroxy-9,15-dioxoprost-13-enoic acid				+
(2R,5S)-2,5-Diaminohexanoate	+					+
(2S)-2-{[1-(R)-Carboxyethyl]amino}pentanoate			-
(2Z,4S,5R)-2-Amino-4,5,6-trihydroxyhex-2-enoate		+		+	+	+
(6Z)-Octadecenoic acid	+					+
(R)-5,6-Dihydrothymine	+					+
(R)-mandelic Acid	+		+
(S)-N-Methylcoclaurine	+					+
(S,E)-Zearalenone				-		-
10E,12Z-Octadecadienoic acid				-	-
12,13-DHOME	+					+
13(S)-HpOTrE						+
13-L-Hydroperoxylinoleic acid	+			+	+	+
13-OxoODE	+
1-Aminocyclopropanecarboxylic acid	+
1-Deoxynojirimycin	+					+
1-Methylhistidine	+		+		+	+
2',4'-Dihydroxyacetophenone			+		+
22alpha-Hydroxy-5alpha-campestan-3-one		+				+
2'-Deoxyguanosine						+
2-Deoxystreptamine	+			+	+	+
2-Ketohexanoic acid	+		+	+
2-O-(alpha-D-Mannosyl)-D-glycerate						-
3,4-Dihydroxybenzaldehyde	-
3-Hydroxyphenylacetic acid	-	-	-		-	-
3-Methoxytyramine			-
3-Methylthiopropionic acid		-
4-Chloro-17alpha-methyl-17beta-hydroxy-4-androsten-3-one				+	+	+
4-Hydroxycinnamoylagmatine				+
4-Methylcatechol			+	+		+
4-Quinolinecarboxylic acid					-	-
5-Hydroxymethyl-2-furancarboxaldehyde					+
5-Hydroxytryptophan	+					+
5-Methyl-2-furancarboxaldehyde						+
5-Nitro-2-(3-phenylpropylamino)benzoic acid				+	+	+
6'-Oxolividamine	+				+	+
8-Hydroxyquinoline	+					+
9(S)-HPODE	-					-
9(S)-HPOT					+
9,10,13-TriHOME						-
9S-hydroxy-11,15-dioxo-5Z,13E-prostadienoic acid				+	+
Aciclovir	-				-	-
Allantoin		+			+	+
alpha-D-Mannose			-
Alpha-Linolenic acid						-
alpha-Mangostin	+	+
Amygdalin						-
Androsterone glucuronide		+				+
Antibiotic JI-20A						+
Apigenin						-
Arachidic acid	-		-			-
Arachidonate					+
Ascorbate			+
Asiatic acid						+
Benzamide					-
Benzoylecgonine	+					+
Benzyl Benzoate						+
beta-D-Fructose					-
Beta-D-Glucose 6-phosphate		+		+
Beta-Glycerophosphoric acid	-
Biochanin A			-	-	-	-
Biopterin	+				+	+
Biotin	+					+
Butabarbital				+
Chenodeoxycholic acid glycine conjugate						+
Choline	+
cis-4-Hydroxy-L-proline			+
Citric acid	-
Citrulline						+
Cyanuric acid					-
D-allo-Isoleucine	+		+	+		+
Dhurrin						-
Dimethyl sulfone					+
D-Lysopine	+					+
D-Mannonate	-				-
D-Mannose			-
Dopamine						+
D-Ribose	-			-		-
D-Ribulose 5-phosphate	-				-
dTMP				-
Dulcin						+
dUMP		-			-
Ergocalciferol	+					+
Ergosta-5,7,22,24(28)-tetraen-3beta-ol	+					+
Exemestane					+
Fenuron						+
Fructose-1P			-		-
Galantamine	+
Gamma-Linolenic acid	-				-	-
Genistein	+				+	+
Glyceraldehyde					-
Guanidinoacetate		-			-	-
Guanosine	-			-	-	-
Harmine		+	+		+
Heptenophos	-				-
Herniarin	+
Homogentisic acid			-
Homo-L-arginine		-	-	-
Iminoaspartic acid				+
Indolepyruvate	-					-
Ipronidazole	+			+
Isorhamnetin						-
Kojic acid	-	-	-			-
Kynurenic acid					+	+
L-Arabinono-1,4-lactone				-
L-Aspartic acid	+		+
L-Leucine				+
Lotaustralin	+
L-Serine					+	+
L-Theanine	-
L-Xylonate		-	-			-
Maleimide	+					+
Malonoben						+
Maltotetraose						-
Methyl (indol-3-yl)acetate	+
Mirtazapine	+			+	+	+
Monocrotaline					+
N6-(L-1,3-Dicarboxypropyl)-L-lysine				+
N-Acetyl-L-aspartic acid	-
N-Acetyl-L-glutamine	-		-
N-Acetylserotonin						+
N-Alpha-acetyllysine						+
Neocnidilide					+	+
N-Formyl-L-methionine			+			+
Niacinamide				+
Niaprazine			+
Nicotine					+
N-Methyl-D-aspartic acid						+
N-Methylserotonin	+
Norepinephrine		-
Oleic acid	+					+
Oxoadipic acid			-
Oxycodone	+
p-Anisic acid	-
Pantothenic acid						-
Perillyl alcohol	+				+
Piceatannol					-
Piperidine						+
Porphobilinogen	+					+
Prephenate	+					+
Procaine					+
Propoxyphene	+					+
Prostaglandin F2a						+
Psoralidin	+
Quercetin					+	+
Quinaldic acid						+
Quinestrol					+
Resveratrol				-	-
Salutaridinol	+					+
Senecionine						+
Sodium deoxycholate			+	+	+
Spermidine	+					+
Sulfamethazine					+
Tetracaine	+			+		+
Thymidine						-
trans-trans-Muconic acid				+
Traumatic Acid						+
Triamterene	+
Uric acid			-			-
Vanillylmandelic acid						+
Vitamin K1	-			-		-
Xanthine			+
+: positive
-: negative
